# Supplementary material for: ARPC5 acts as a potential prognostic biomarker that is associated with cell proliferation, migration and immune infiltrate in gliomas
Source: BMC Cancer. 2023 Oct 3;23:937. doi: 10.1186/s12885-023-11433-w (PMC10548738; doi:10.1186/s12885-023-11433-w)
Supplement: Supplementary file 5 — Supplementary Material 5 [file 12885_2023_11433_MOESM5_ESM.xlsx]

## Sheet: ARPC5
Supplementary Table S1
GO functional annotation and KEGG pathway analysis of ARPC5 in CGGA database.
Category	ID	Term	GeneRatio	BgRatio	PValue	p.adjust	qvalue	geneID	Count
BP	GO:0042110	T cell activation	0.0428864	487/18723	1.15e-18	1.21e-15	8.22e-16	BCL10/ANXA1/MSN/GPNMB/CAV1/FADD/DDOST/LYN/HLA-DRA/CD44/CASP8/XBP1/RAC2/FCER1G/ATP7A/DUSP10/CASP3/STAT3/LCP1/MYH9/IRF1/B2M/CD48/ELF4/HLA-DMB/CD4/HLA-DPA1/TWSG1/HLA-DMA/HLX/RUNX1/ZFP36L2/SASH3/CD276/PTPRC/IGFBP2/CD86/RAB27A/CD300A/KDELR1/HAVCR2/TGFBR2/BTN2A2/LGALS3/PDCD1LG2/NCSTN/CCL2/CD74/NCKAP1L/RUNX3/ZBTB7B/FCGR2B/MAP3K8/IL4R/IL4I1/MR1/CTSL/CBFB/RHOA/CLEC7A/PTPN2/BCL3/ICAM1/NCK2/RELB/VSIG4/NKAP/…	230
BP	GO:0002443	leukocyte mediated immunity	0.0365467	440/18723	5.26e-13	9.49e-11	6.46e-11	BCL10/WDR1/CFI/CTSC/FADD/LYN/HLA-DRA/MYD88/RAC2/FCER1G/HMOX1/B2M/IRAK4/HLA-DMB/HLA-DPA1/SLC15A4/C1R/CLCF1/CD40/C1QC/RNF19B/HLA-DMA/SWAP70/C2/SASH3/PTPRC/C1S/RAB27A/CD300A/HAVCR2/EXOSC3/VAMP8/AHR/SNAP23/IL1R1/CD74/NCKAP1L/BTN3A2/FCGR2B/IL4R/CEBPG/IL4I1/MR1/GAPT/CLEC7A/STXBP3/SCIMP/RFTN1/SNX4/C1QB/BCL3/ICAM1/BATF/FZD5/TREM1/LYST/TYROBP/SERPING1/HLA-DOA/UNG/MSH6/BTK/HLA-B/LAMP1/C1RL/SYK/CD55/LILRB4/…	196
BP	GO:0002764	immune response-regulating signaling pathway	0.0361738	468/18723	1.31e-09	6.34e-08	4.31e-08	BCL10/NMI/PLSCR1/CAV1/LY96/RAP1A/LYN/FPR3/MYD88/FCER1G/CTSS/ZDHHC5/GBP1/LCP2/IRF1/IRAK4/SLC15A4/MAPKAPK2/TLR2/TICAM2/CD40/HCK/TIFA/THEMIS2/SPG21/TLR1/CMTM3/CD276/RIOK3/LPXN/PTPRC/CD300A/HAVCR2/BIRC2/BTN2A2/LGALS3/C5AR1/BTN2A1/FPR1/NCKAP1L/PIK3AP1/CD14/USP15/LSM14A/BTN3A2/FCGR2B/RNF135/MNDA/CLEC7A/SCIMP/RFTN1/PTPN2/TNFAIP3/IFIH1/C3AR1/TYROBP/ALPK1/BTK/LAPTM5/SYK/LILRB4/CD36/IRAK2/NFAM1/CD3E/BAX/NP…	194
BP	GO:0002253	activation of immune response	0.0283423	375/18723	4.1e-07	9.22e-06	6.27e-06	BCL10/CFI/PLSCR1/IFI16/RAP1A/LYN/FPR3/FCER1G/GBP1/LCP2/C1R/HCK/C1QC/THEMIS2/SPG21/C2/CMTM3/CD276/LPXN/PTPRC/C1S/CD300A/BTN2A2/LGALS3/C5AR1/BTN2A1/FPR1/NCKAP1L/BTN3A2/FCGR2B/MNDA/CLEC7A/RFTN1/PTPN2/C1QB/VSIG4/C3AR1/TYROBP/SERPING1/BTK/NLRC4/CFH/LAPTM5/C1RL/TBK1/SYK/CD55/LILRB4/XRCC5/NFAM1/CD3E/CD46/BAX/HLA-DPB1/MICB/EIF2B1/ERMAP/TRIM5/LAT2/CD47/BTN2A3P/UBE2N/MYO1G/PLCG2/NFATC2/C1QA/MAP3K7/KHDRBS1/…	152
BP	GO:0002449	lymphocyte mediated immunity	0.0279694	350/18723	7.22e-09	2.61e-07	1.77e-07	BCL10/CFI/CTSC/FADD/HLA-DRA/MYD88/FCER1G/B2M/HLA-DMB/HLA-DPA1/SLC15A4/C1R/CLCF1/CD40/C1QC/RNF19B/HLA-DMA/SWAP70/C2/SASH3/PTPRC/C1S/RAB27A/HAVCR2/EXOSC3/AHR/IL1R1/CD74/NCKAP1L/BTN3A2/FCGR2B/IL4R/CEBPG/IL4I1/MR1/GAPT/RFTN1/C1QB/BCL3/ICAM1/BATF/FZD5/LYST/SERPING1/HLA-DOA/UNG/MSH6/BTK/HLA-B/LAMP1/C1RL/CD55/LILRB4/ULBP2/EXO1/TNFRSF1B/CD46/SLAMF7/HLA-DPB1/PRF1/LILRB1/MLH1/MYO1G/TGFB1/PIK3R6/C1QA/LGALS9…	150
BP	GO:0002263	cell activation involved in immune response	0.024986	279/18723	4.31e-12	4.47e-10	3.04e-10	ANXA1/NMI/LYN/HLA-DRA/XBP1/MYD88/RAC2/FCER1G/ATP7A/HMOX1/STAT3/LCP1/HLA-DMB/SLC15A4/DOCK11/CLCF1/CD40/HLX/SWAP70/PTPRC/SBNO2/CD86/RAB27A/CD300A/HAVCR2/EXOSC3/LGALS3/VAMP8/SNAP23/CD74/NCKAP1L/ZBTB7B/FCGR2B/IL4R/GAPT/CLEC7A/STXBP3/CD180/SNX4/BCL3/ICAM1/RELB/BATF/LOXL3/TYROBP/LGALS1/UNG/MSH6/BTK/SLC11A1/LAMP1/SYK/DOCK2/FGL2/EXO1/CD46/GPR183/ITGB2/LILRB1/LAT2/MLH1/PLCG2/TGFB1/SPI1/LGALS9/PTAFR/GRN/CP…	134
BP	GO:0002366	leukocyte activation involved in immune response	0.0247996	275/18723	2.76e-12	3.43e-10	2.33e-10	ANXA1/NMI/LYN/HLA-DRA/XBP1/MYD88/RAC2/FCER1G/ATP7A/HMOX1/STAT3/LCP1/HLA-DMB/SLC15A4/DOCK11/CLCF1/CD40/HLX/SWAP70/PTPRC/SBNO2/CD86/RAB27A/CD300A/HAVCR2/EXOSC3/LGALS3/VAMP8/SNAP23/CD74/NCKAP1L/ZBTB7B/FCGR2B/IL4R/GAPT/CLEC7A/STXBP3/CD180/SNX4/BCL3/ICAM1/RELB/BATF/LOXL3/TYROBP/LGALS1/UNG/MSH6/BTK/SLC11A1/LAMP1/SYK/DOCK2/FGL2/EXO1/CD46/GPR183/ITGB2/LILRB1/LAT2/MLH1/PLCG2/TGFB1/SPI1/LGALS9/PTAFR/GRN/CP…	133
BP	GO:0002703	regulation of leukocyte mediated immunity	0.0193921	226/18723	1.89e-08	5.96e-07	4.05e-07	FADD/LYN/HLA-DRA/RAC2/HMOX1/B2M/SLC15A4/CLCF1/CD40/SASH3/PTPRC/CD300A/HAVCR2/EXOSC3/VAMP8/AHR/IL1R1/NCKAP1L/FCGR2B/IL4R/IL4I1/MR1/CLEC7A/SCIMP/SNX4/ICAM1/FZD5/TYROBP/BTK/HLA-B/LAMP1/SYK/CD55/LILRB4/TNFRSF1B/CD46/ITGB2/LILRB1/MLH1/PLCG2/TGFB1/PIK3R6/SPI1/LGALS9/MAP3K7/PTAFR/HLA-E/HFE/DDX58/PVR/IL13RA2/TRAF6/TREM2/C12orf4/FGR/TNFSF13/IL10/MALT1/MSH2/FES/VAV1/HLA-A/RIPK3/PTPN6/TFRC/VAMP7/PAXIP1/TLR3…	104
BP	GO:0002286	T cell activation involved in immune response	0.010069	114/18723	1.67e-05	0.000216769	0.000147449	ANXA1/HLA-DRA/FCER1G/ATP7A/STAT3/LCP1/HLA-DMB/HLX/CD86/RAB27A/HAVCR2/LGALS3/CD74/NCKAP1L/ZBTB7B/FCGR2B/IL4R/BCL3/ICAM1/RELB/BATF/LOXL3/SLC11A1/FGL2/CD46/GPR183/LILRB1/LGALS9/MALT1/ITGAL/PTGER4/IL18/APBB1IP/IL6/ZC3H12A/IL6R/PSEN1/JAK3/NFKBIZ/LEF1/HLA-DRB1/HMGB1/MDK/F2RL1/TP53/STAT6/EIF2AK4/RIPK2/BCL6/RARA/SEMA4A/TMEM98/PRKCZ/RPS6	54
BP	GO:0002456	T cell mediated immunity	0.00969607	109/18723	1.86e-05	0.000238766	0.000162412	CTSC/FADD/HLA-DRA/B2M/SASH3/PTPRC/RAB27A/AHR/IL1R1/NCKAP1L/BTN3A2/FCGR2B/IL4I1/MR1/RFTN1/ICAM1/FZD5/HLA-B/CD55/LILRB4/TNFRSF1B/CD46/PRF1/LILRB1/MYO1G/MAP3K7/HLA-E/HFE/PVR/TRAF6/MALT1/HLA-A/RIPK3/HLA-F/IL18/BTN3A3/IL6/WAS/CD8A/EMP2/HLA-DRB1/HSPD1/IL7R/HMGB1/RSAD2/ZBTB1/CD70/MICA/IL1B/CTSH/HLA-H/PRKCZ	52
CC	GO:0005925	focal adhesion	0.0459585	418/19550	2.61e-45	1.95e-42	1.17e-42	ARPC5/ITGB1/TPM4/ANXA1/CAP1/IQGAP1/MSN/PLAU/VIM/REXO2/LAP3/CAV1/HSPA5/VASP/CDC42/ADAM9/CD44/MCAM/RAC2/ACTR3/PDLIM1/PLAUR/ITGA5/MMP14/ANXA5/ARPC1B/CNN3/ARF6/LCP1/MYH9/TES/B2M/ACTN1/SH3KBP1/TLN1/PFN1/ACTN4/FBLIM1/CAV2/PROCR/VCL/HCK/LIMS1/PTPN12/CYFIP1/NRP1/SDCBP/ITGA1/CTNNA1/PDIA3/PPP1CB/TNC/DAB2/LPXN/PTPRC/RSU1/HSPG2/PALLD/ARPC2/TGFB1I1/SNAP23/HSP90B1/NEXN/NCSTN/CAPN5/IRF2/ACTG1/RHOA/CNN2/ENG/ARPC…	257
CC	GO:0031252	cell leading edge	0.0354077	422/19550	6.25e-16	2.59e-14	1.56e-14	ARPC5/ITGB1/IQGAP1/ANXA2/VIM/S100A11/VASP/ARHGAP18/CDC42/CD44/RAC2/ATP7A/ACTR3/PLEK/ITGA5/IQGAP2/ARF6/ARF4/SAMSN1/LCP1/MYH9/PDPN/WIPF1/ACTN1/ACTA2/TLN1/PLEK2/SNX9/SWAP70/CXCR4/CYFIP1/WASF2/CTNNA1/MYO1C/CTTNBP2NL/CD2AP/SNX2/DPP9/PALLD/ARPC2/EPS8/RAB13/CAPZB/NRBP1/MYADM/RHOA/ARPC3/ACTG2/SCIMP/PHACTR4/P4HB/STX2/FRMD4B/KIF18A/DNM2/CTNNB1/S100A6/KCNJ11/ITGAV/PODXL/ACTR2/PXN/SPRY2/ABI3/MYO1G/PLCG2/CTTN…	198
CC	GO:0062023	collagen-containing extracellular matrix	0.0341559	425/19550	3.43e-13	8.84e-12	5.32e-12	SERPINB8/ANXA1/ANXA2/PLSCR1/CTSC/SERPINH1/FN1/LAMC1/TGFBI/LOXL2/CTSS/SERPINB1/ANXA5/IGFBP7/EMILIN2/CTSB/COL4A1/LUM/NID2/SRPX2/SERPINA1/COL4A2/C1QC/ANGPT2/S100A4/SERPINE1/LGALS3BP/COL3A1/CTHRC1/COL1A2/SERPINA3/TNC/LMAN1/COL1A1/TIMP1/HSPG2/CTSZ/TGFB1I1/ADAMTS1/LGALS3/ANXA2P2/HSP90B1/TGFB2/MGP/LAMB1/ANG/PLOD3/CTSL/COL5A2/BGN/S100A10/MMP9/FBLN5/C1QB/ICAM1/COL5A1/COL6A2/LGALS1/SERPING1/MXRA5/NID1/ASPN…	191
CC	GO:0034774	secretory granule lumen	0.0336195	322/19550	2.79e-29	6.94e-27	4.18e-27	ARPC5/TXNDC5/CAP1/ANXA2/CTSC/PYGL/PGM2/PROS1/FN1/S100A11/ERP44/GNS/GLB1/SERPINB1/TMSB4X/FUCA1/B2M/PSMC2/SRGN/RNASE2/TOR4A/DNAJC3/ACTN1/FUCA2/PSMD11/LYZ/ACTN4/NFKB1/SERPINA1/CHI3L1/VCL/OSTF1/CYFIP1/SERPINE1/SDCBP/LGALS3BP/SERPINA3/CANT1/AGA/TIMP1/PTX3/GLA/RAB27A/HSPA6/PRDX4/PSMD12/CTSZ/CPPED1/TGFB2/IDH1/FTL/NPC2/HGF/MVP/HEXB/MNDA/CNN2/PSMA5/KPNB1/HPSE/GCA/SERPING1/GUSB/CREG1/DNASE1L1/FERMT3/VEGFA/…	188
CC	GO:0005911	cell-cell junction	0.0325465	494/19550	3.68e-05	0.000243594	0.000146572	ITGB1/CLIC4/ANXA1/IQGAP1/WDR1/ANXA2/S100A11/TGFBR1/VASP/CDC42/LYN/YBX3/RAP2B/ACTR3/PDLIM1/RAP1B/ITGA5/CNN3/MYH9/LCP2/ACTN1/SH3KBP1/CD53/B4GALT1/TLN1/MYO1E/GJC1/VCL/LIMS1/SDCBP/ECT2/WASF2/CTNNA1/CD2AP/SNAP23/RAB13/NEXN/MYADM/ACTG1/RHOA/CNN2/TMOD3/BVES/FZD5/JAM3/PDLIM3/DSC2/VEGFA/FRMD4B/EIF4G2/NGFR/EFNB2/RAP2C/PANX1/CTNNB1/NCK1/CD3E/KCNJ11/CD2/CDCA3/PODXL/PXN/ARHGAP17/IQGAP3/RDX/CDH5/KCNJ2/ZYX/ACTB…	182
CC	GO:0030139	endocytic vesicle	0.0295064	336/19550	1.03e-15	3.87e-14	2.33e-14	MSR1/VIM/EHD4/CAV1/CDC42/RAP1A/LYN/HLA-DRA/RAC2/ATP7A/CTSS/RAB32/ZDHHC5/ARF6/B2M/SH3KBP1/CD4/HLA-DPA1/TLR2/MYO1E/TLR1/RAB8A/PDIA3/MYO1C/HYAL2/CD2AP/NCF2/HBEGF/CD163/VAMP3/TAP1/VAMP8/SNAP23/HSP90B1/RAB13/CD74/SEC22B/ACTG1/CTSL/STXBP3/SCIMP/CYBB/M6PR/FZD5/NCF4/RAB38/IGF2R/HLA-B/SLC11A1/LAMP1/SYK/DNM2/TGOLN2/CD9/CD36/RAB11A/RALA/HLA-DPB1/ATP6V0E1/ITGAV/COLEC12/EHD2/TLR7/HLA-E/ZYX/NOD1/RAB20/BECN1/PI…	165
CC	GO:0005667	transcription regulator complex	0.0282546	413/19550	1.21e-05	9.05e-05	5.45e-05	PDLIM1/HDAC1/STAT3/TAF12/ATF5/DR1/TEAD4/REST/MED8/DDX20/WWTR1/GTF2E2/RUNX1/HYAL2/HCLS1/RBBP8/DEPDC1/HNRNPAB/AHR/RUNX3/PBX3/GTF2B/CBFB/E2F6/RB1/MIER1/RELB/JUN/TAF13/CBX3/CDK7/RBBP4/CREG1/PYGO2/EYA3/CTNNB1/SNAPC1/TEAD3/TEAD2/TBX15/GTF2E1/CREM/ATF1/E2F4/CEBPB/NFATC2/LMO2/MAFB/SPI1/NAA15/E2F3/NFYC/TAF1A/E2F7/HDAC2/JUNB/MTA2/MED4/AJUBA/TAF11/TAF1B/SMAD2/SP1/RUNX2/MED18/GTF2A2/PRKDC/HOXA10/GATAD2A/TCF3…	158
CC	GO:0030667	secretory granule membrane	0.0275393	311/19550	3.76e-15	1.28e-13	7.67e-14	CMTM6/IQGAP1/FCGR2A/PLAU/BST1/CAV1/DDOST/RAP1A/RAP2B/CD58/CD44/GLIPR1/NRAS/FCER1G/ANO6/RAP1B/PLAUR/LHFPL2/CD93/SURF4/IQGAP2/SIGLEC9/CD68/SLC15A4/CD53/B4GALT1/TMED10/MAGT1/CAV2/TLR2/TICAM2/SLC30A5/CKAP4/TMED2/LAIR1/COPB1/PTPRC/DOK3/RAB27A/CD300A/MLEC/LGALS3/VAMP8/SNAP23/C5AR1/NCSTN/FPR1/NCKAP1L/CD14/TMBIM1/MANBA/ALDH3B1/RHOA/DEGS1/CYBB/C3AR1/TYROBP/LAMP2/IGF2R/HLA-B/SLC11A1/LAMP1/CD63/CD55/CD109/C…	154
CC	GO:0098857	membrane microdomain	0.0275393	335/19550	7.92e-12	1.56e-10	9.37e-11	ITGB1/BCL10/IQGAP1/ANXA2/PLSCR1/SERPINH1/CAV1/TGFBR1/FADD/KCNE3/LYN/RAP2B/MYOF/GNAI3/CASP8/RIPK1/ATP7A/FAS/HMOX1/CASP3/LCP2/RHOQ/PDPN/MS4A4A/CD48/CFLAR/CD4/TNFRSF1A/CAV2/TLR2/HCK/TLR1/RGS19/SDCBP/ITGA1/CTNNA1/PGK1/MYO1C/TFPI/HYAL2/PTPRC/PLVAP/BIRC2/TGFBR2/UNC5B/CD14/MYADM/RFTN1/S100A10/BVES/ICAM1/HPSE/LAMP2/KCNQ1/BTK/HAS2/GNAI2/KIF18A/CD55/EFNB1/ATP1B3/CD36/CTNNB1/NFAM1/TNFRSF1B/CD2/ITGB2/PODXL/L…	154
CC	GO:0097517	contractile actin filament bundle	0.0066166	71/19550	2.54e-05	0.000177188	0.000106615	TPM4/MYL12A/TPM3/PDLIM1/LCP1/MYH9/ACTN1/ACTN4/FBLIM1/PALLD/MYL9/CNN2/FHL3/MYL12B/PDLIM3/PXN/LIMA1/NOX4/ZYX/MYLK/FHOD1/TRIP6/ILK/CYBA/FERMT2/PDLIM7/FSCN1/SIPA1L3/FLNB/BAG3/CORO1B/DAAM1/PDLIM4/MYH7/TPM1/MICALL2/PRKCZ	37
MF	GO:0005543	phospholipid binding	0.0320466	466/18368	0.000138582	0.00324602	0.00257527	ANXA1/IQGAP1/ANXA2/MYOF/ANXA5/SHC1/IQGAP2/NUP62/SNX6/TLN1/PFN1/PLEK2/MYO1E/SNX9/WIPI1/MYO1B/SDCBP/ESYT1/PIGK/SNX2/CD300A/SNX20/ADAP2/PLEKHA8P1/ANXA2P2/SCIN/AIDA/DAPP1/SNX4/SNX24/SH3PXD2B/PLA2G4A/NCF4/SVIL/KCNQ1/PLEKHA4/PAFAH2/BTK/PCYT1A/SNX17/TULP3/MITD1/MREG/PHLDA2/SMURF1/AMER3/PLEKHF2/SNX7/BIN2/ARFIP1/MYO1G/ANXA4/PPT1/CD300LF/KCNJ2/PTAFR/SERPINA5/GLE1/RNF34/PICALM/PLA2G2A/SNX5/RAB35/HS1BP3/SYTL…	176
MF	GO:0003779	actin binding	0.0315004	441/18368	1.44e-05	0.000620739	0.000492471	ARPC5/ITGB1/TPM4/CAPZA1/CAP1/IQGAP1/WDR1/MSN/TPM3/VASP/CALD1/RAI14/ACTR3/PDLIM1/TMSB4X/ARPC1B/IQGAP2/CNN3/GBP1/LCP1/MYH9/PLS3/WIPF1/ACTN1/FKBP15/TLN1/PFN1/ACTN4/PPP1R18/MYO1E/VCL/CXCR4/S100A4/CYFIP1/MYO1B/CCR5/WASF2/CTNNA1/MYO1C/HCLS1/PALLD/ARPC2/EPS8/SCIN/NEXN/CAPZB/ANG/GAS2L3/CNN2/TMOD3/ARPC3/PHACTR4/P4HB/FHL3/SVIL/RCSD1/PDLIM3/KIF18A/TRIOBP/PANX1/TAGLN/ACTR2/ABI3/COTL1/IQGAP3/MYO1G/CTTN/RDX/PA…	173
MF	GO:0045296	cadherin binding	0.0305899	332/18368	1.38e-15	8.42e-13	6.68e-13	ITGB1/CAPZA1/SH3GLB1/ANXA1/IQGAP1/ANXA2/EHD4/HSPA5/S100A11/VASP/CAST/ARHGAP18/CALD1/CLIC1/TAGLN2/PDLIM1/CNN3/PTPN1/MYH9/SERBP1/TES/LDHA/TLN1/PFN1/DNAJB1/VCL/SNX9/SWAP70/MYO1B/STAT1/BZW1/WASF2/CTNNA1/LRRC59/ZC3HAV1/STK38/CD2AP/SNX2/IDH1/CCNB2/CAPZB/PLIN3/CNN2/TMOD3/ACVR1/PCBP1/YKT6/EIF4G2/CTNNB1/NCK1/RAN/TXNDC9/CD46/NUMB/RAB1A/MAPRE1/CTTN/USO1/RDX/CDH5/EMD/LIMA1/DHX29/PHLDB2/ARHGAP1/CCT8/PPP1CA/PI…	168
MF	GO:0140297	DNA-binding transcription factor binding	0.0287691	394/18368	8.25e-06	0.000418825	0.00033228	BCL10/PARP9/DTX3L/HDAC1/STAT3/TAF12/ACTN4/PCNA/REST/WIPI1/STAT1/DDX20/THRAP3/HCLS1/RBBP8/PTMA/TGFB1I1/CENPF/ARID5A/FBP1/NFE2L2/NEK6/SMARCE1/GTF2B/PTPN2/SNW1/LYAR/RB1/BCL3/JUN/PSMD9/DDX5/EXOSC9/DAXX/NCAPG2/DCAF13/CTNNB1/TDG/TEAD3/SRF/RNF14/MAPK14/EIF4E/CREM/UBA3/CEBPB/LMO2/ANXA4/HDAC7/SPI1/AKAP8/CIITA/ACTB/LRIF1/HHEX/METTL23/HDAC2/MTA2/CITED2/MED4/CNOT7/TRIP6/CALR/MTDH/TAF11/OASL/SMAD2/SP1/RUNX2/N…	158
MF	GO:0044389	ubiquitin-like protein ligase binding	0.0274945	316/18368	1.24e-11	5.05e-09	4.01e-09	BCL10/PARP9/HSPA5/DTX3L/LYN/CASP8/RIPK1/TANK/MUL1/VCL/CD40/SNX9/AURKA/CXCR4/DERL1/STAT1/UBE2A/CCNB1/LTBR/HSPA6/BLZF1/UBE2K/BRCA1/SQSTM1/HSPA7/NEK6/ACTG1/CCDC50/UBE2C/RB1/IKBKE/EIF4E2/FZD5/JUN/CHEK2/TRIB1/DAXX/LAPTM5/VCP/NGFR/CUL4A/TRIOBP/XRCC5/SMC6/RALA/RAD18/KDM4A/TNFRSF1B/NPLOC4/UBE2N/UBE2J1/CEBPB/PRKACA/TUBA1B/FAF2/RALB/FZD6/TRAF5/UBE2T/RNF34/BECN1/DDX58/TUBB/RPA2/RFFL/CUL1/TMBIM6/CALR/PSMA3/T…	151
MF	GO:0031625	ubiquitin protein ligase binding	0.0256737	297/18368	1.05e-10	3.2e-08	2.54e-08	BCL10/HSPA5/LYN/CASP8/RIPK1/TANK/MUL1/VCL/CD40/SNX9/AURKA/CXCR4/DERL1/UBE2A/LTBR/HSPA6/BLZF1/UBE2K/BRCA1/SQSTM1/HSPA7/NEK6/ACTG1/CCDC50/RB1/IKBKE/EIF4E2/FZD5/JUN/CHEK2/TRIB1/DAXX/LAPTM5/VCP/NGFR/CUL4A/TRIOBP/XRCC5/SMC6/RALA/RAD18/KDM4A/TNFRSF1B/NPLOC4/UBE2N/UBE2J1/PRKACA/TUBA1B/FAF2/RALB/FZD6/TRAF5/UBE2T/RNF34/BECN1/DDX58/TUBB/RPA2/RFFL/CUL1/TMBIM6/CALR/PSMA3/TRAF6/PRR5L/SMAD2/TRIB2/SUMO1/UBE2D1/…	141
MF	GO:0003735	structural constituent of ribosome	0.0209395	182/18368	1.18e-20	1.44e-17	1.14e-17	MRPL42/MRPL32/MRPL47/DAP3/MRPL17/MRPL13/MRPL3/MRPL36/MRPL15/MRPS15/MRPL34/MRPS23/MRPL9/MRPS18C/MRPL37/RPS27L/MRPL19/MRPL22/MRPL44/RPL26L1/MRPL35/MRPS12/RPL11/RPS2/MRPS22/MRPL33/RPL14/RPS16/MRPL18/RPS7/MRPS6/UBA52/RPL22/RPL41/MRPL16/MRPS18A/MRPL51/RPS8/RPS19/MRPL11/RPS26/RPL39L/RPL35A/MRPL20/RPL39/RPL27/RPS18/RPS27/MRPS14/ISG15/MRPS18B/RPL26/MRPS33/RPL15/MRPS24/MRPS36/RPL35/RSL24D1/RPS15A/RPS11/RP…	115
MF	GO:0005126	cytokine receptor binding	0.0185725	271/18368	0.00359224	0.035572	0.0282215	TGFBR1/FADD/CASP8/MYD88/RIPK1/ITGA5/OSMR/CASP3/CNIH4/SHC1/STAT3/CFLAR/PDCL3/IRAK4/SNX6/SH2B3/CLCF1/STAT1/SDCBP/IL13RA1/CD2AP/CCRL2/TGFBR2/CKLF/TGFB2/CCL2/USP15/TMBIM1/ENG/CXCL10/VEGFA/SYK/TGFB3/TNFSF8/CCL5/ERAP1/IL1RAP/CDH5/TGFB1/IL15/CD300LF/FKBP1A/TRAF5/CXCL16/CXCL9/TRIP6/SPRED1/TRAF6/CSF1/SOCS2/LIF/ADAM17/SMAD2/CNTF/TNFSF13/IL1RN/IL10/TNFSF10/TRADD/IL18/GRB2/IL6/FERMT2/SPRED2/IL6R/PIBF1/TNFSF1…	102
MF	GO:0019955	cytokine binding	0.0118354	139/18368	1.95e-05	0.000767419	0.000608841	ITGB1/TGFBR1/CCR1/OSMR/GBP1/PLP2/PDPN/CD4/TNFRSF1A/TWSG1/CXCR4/CCR5/NRP1/IL13RA1/HYAL2/CCRL2/TGFBR2/IL1R1/CD74/IL18BP/IL2RG/ENG/ACVR1/CD109/CD36/TGFB3/ZFP36/ITGA4/IL10RA/TNFRSF1B/IL2RB/ITGAV/IFNAR1/NRP2/IFNGR1/IL2RA/IL13RA2/VASN/IL1RN/LTBP1/LRRC32/THBS1/IL6R/A2M/TSKU/TNFRSF14/TMC8/HMGB1/COPS5/PXDN/HAX1/CSF3R/CHRD/ACVRL1/CSF1R/KLHL20/CRLF1/WFIKKN1/EBI3/PARK7/IL6ST/ACKR3/TGFBR3L/NOG/CX3CR1	65
MF	GO:0140375	immune receptor activity	0.0103787	144/18368	0.00804963	0.0610485	0.0484336	IFNGR2/IL10RB/HLA-DRA/FPR3/CD44/CCR1/FCER1G/OSMR/CD4/HLA-DPA1/IFNAR2/CXCR4/CCR5/IL13RA1/IL15RA/CCRL2/C5AR1/IL1R1/FPR1/CD74/FCGR2B/IL4R/IL2RG/MR1/LILRA6/C3AR1/HLA-DOA/CSF2RB/IL10RA/IL2RB/LILRB2/LILRB1/IL1RAP/IFNAR1/IL17RA/LILRB3/IFNGR1/IL2RA/IL13RA2/F3/IL6R/HLA-DRB1/IL7R/HLA-DQA1/HLA-DQA2/FCGR1B/LILRA2/CSF3R/CRLF1/EBI3/IL6ST/ACKR3/CTSH/GPR17/HLA-DQB1/CX3CR1/KLRC2	57
KEGG	hsa04151	PI3K-Akt signaling pathway	0.0522117	354/8191	0.00288196	0.0124635	0.00835237	ITGB1/GNG12/SPP1/FN1/LAMC1/CDK2/NRAS/ITGA5/OSMR/MCL1/GNG5/EFNA1/LPAR6/COL4A1/TLR2/NFKB1/COL4A2/ANGPT2/IFNAR2/ITGA1/COL1A2/TNC/COL1A1/CREB3L2/HSP90B1/IBSP/LAMB1/PIK3AP1/BRCA1/IL4R/HGF/IL2RG/EIF4E2/COL6A2/VEGFA/NGFR/SYK/GYS1/CREB5/ITGA4/GNG10/IL2RB/ITGA2/EIF4E/ITGAV/PPP2R2A/PPP2R1B/F2R/IFNAR1/PIK3R6/COL6A3/PDGFB/PIK3R5/EPHA2/IL2RA/PCK2/CSF1/EFNA4/PKN2/LAMA4/CHRM1/COL6A1/PDGFA/KDR/GNGT2/LAMA2/THBS1/…	144
KEGG	hsa04010	MAPK signaling pathway	0.0482233	294/8191	1.83e-05	0.000150328	0.000100742	GNG12/TGFBR1/CDC42/RAP1A/MYD88/RAC2/NRAS/RAP1B/FAS/DUSP10/CASP3/EFNA1/IRAK4/GADD45A/MAPKAPK2/TNFRSF1A/NFKB1/RPS6KA1/ANGPT2/MAP2K3/HSPA6/TGFBR2/IL1R1/TGFB2/CD14/MAP3K8/HGF/RELB/PLA2G4A/JUN/DAXX/PTPN7/VEGFA/NGFR/NFKB2/DUSP6/TGFB3/SRF/MAPK14/IRAK1/DUSP5/STK3/STK4/IL1RAP/MKNK2/ELK4/TGFB1/PRKACA/RRAS/MAP3K7/PDGFB/MAPKAPK3/EPHA2/RPS6KA3/MAP3K14/TRAF6/CSF1/FLNC/EFNA4/CACNA2D4/PDGFA/KDR/TRADD/NFATC1/MAPK…	133
KEGG	hsa05205	Proteoglycans in cancer	0.0380711	205/8191	1.2e-07	2.11e-06	1.41e-06	ITGB1/IQGAP1/MSN/PLAU/FN1/CAV1/CDC42/CD44/NRAS/FAS/PLAUR/ITGA5/CASP3/STAT3/LUM/CAV2/TLR2/COL1A2/PPP1CB/HCLS1/COL1A1/HSPG2/HBEGF/TGFB2/HGF/ACTG1/CTSL/RHOA/MMP9/FZD5/HPSE/DDX5/VEGFA/MMP2/CD63/CTNNB1/SDC1/MAPK14/ITGA2/ITGAV/PXN/PLCG2/CTTN/RDX/TGFB1/PRKACA/RRAS/FZD6/ACTB/PPP1CA/FZD1/FLNC/SMAD2/KDR/VAV1/PTPN6/PLCE1/MAPK13/THBS1/FLNA/HIF1A/GRB2/HOXD10/DCN/PIK3CD/TWIST1/CAMK2D/AKT2/PPP1CC/AKT1/ROCK1/WNT…	105
KEGG	hsa04810	Regulation of actin cytoskeleton	0.0377085	229/8191	0.000121629	0.000710568	0.000476183	ARPC5/ITGB1/IQGAP1/MSN/GNG12/FN1/MYL12A/CDC42/RAC2/NRAS/ACTR3/ITGA5/TMSB4X/ARPC1B/IQGAP2/MYH9/ACTN1/PFN1/ACTN4/VCL/CXCR4/CYFIP1/ITGA1/WASF2/PPP1CB/ARPC2/SCIN/MYL9/NCKAP1L/ACTG1/RHOA/ARPC3/MYL12B/LIMK2/ITGA4/ITGA2/ITGB2/ITGAV/ACTR2/PXN/IQGAP3/RDX/F2R/RRAS/BDKRB2/MYLK/ACTB/PPP1CA/PDGFB/CFL1/CHRM1/SSH1/PDGFA/VAV1/ITGAL/DIAPH1/PAK2/GNA13/PIK3CD/PAK4/AKT2/PPP1CC/ARPC4/AKT1/ROCK1/FGFR1/CRK/PDGFD/SLC9A1…	104
KEGG	hsa04510	Focal adhesion	0.035533	201/8191	5.49e-06	6.1e-05	4.09e-05	ITGB1/SPP1/FN1/MYL12A/LAMC1/CAV1/VASP/CDC42/RAP1A/RAC2/RAP1B/ITGA5/SHC1/COL4A1/ACTN1/TLN1/ACTN4/CAV2/VCL/COL4A2/ITGA1/COL1A2/PPP1CB/TNC/COL1A1/BIRC2/IBSP/MYL9/LAMB1/HGF/ACTG1/RHOA/JUN/COL6A2/MYL12B/VEGFA/CTNNB1/ITGA4/ITGA2/ITGAV/PXN/PARVG/ZYX/MYLK/ACTB/COL6A3/PPP1CA/PDGFB/BIRC3/FLNC/ILK/LAMA4/COL6A1/PDGFA/KDR/VAV1/LAMA2/THBS1/FLNA/DIAPH1/GRB2/PAK2/PIK3CD/PAK4/AKT2/PPP1CC/AKT1/ROCK1/CRK/THBS2/PDGF…	98
KEGG	hsa04621	NOD-like receptor signaling pathway	0.0315446	184/8191	7.64e-05	0.000479959	0.000321642	CASP4/IFI16/FADD/CASP8/MYD88/RIPK1/NAMPT/GBP1/GBP2/CTSB/CASP1/IRAK4/CARD16/TANK/NFKB1/CARD8/IFNAR2/STAT1/ANTXR2/BIRC2/CCL2/RHOA/CYBB/TNFAIP3/IKBKE/JUN/GBP3/NLRC4/TBK1/GBP5/PANX1/OAS2/CCL5/MAPK14/OAS1/IFNAR1/MAP3K7/NOD1/TRAF5/BIRC3/TXN/TRIP6/TRAF6/NFKBIB/PKN2/STAT2/BRCC3/ATG5/RIPK3/MAPK13/IL18/IRF9/CYBA/VDAC1/IL6/TRPM7/ATG12/TAB2/SUGT1/MFN1/IKBKB/OAS3/NAIP/PYCARD/PRKCD/GBP4/RELA/CHUK/RIPK2/PLCB2/J…	87
KEGG	hsa04015	Rap1 signaling pathway	0.0315446	210/8191	0.0105266	0.0361378	0.0242175	ITGB1/VASP/CDC42/RAP1A/GNAI3/RAC2/NRAS/RAP1B/LCP2/EFNA1/TLN1/PFN1/ANGPT2/MAP2K3/FPR1/HGF/ACTG1/RHOA/SIPA1L2/VEGFA/GNAI2/NGFR/CTNNB1/RALA/MAPK14/ITGB2/GRIN1/F2R/RRAS/RALB/ACTB/PDGFB/EPHA2/CSF1/ARAP3/EFNA4/ADCY3/PDGFA/KDR/VAV1/ITGAL/PLCE1/MAPK13/THBS1/RASGRP3/APBB1IP/PIK3CD/AKT2/AKT1/RASSF5/SIPA1L3/FGFR1/CRK/CTNND1/PDGFD/PRKCG/RAF1/ITGAM/SIPA1L1/PRKD3/VAV2/FLT4/PDGFRB/VAV3/PLCB2/ANGPT1/ADORA2B/LPAR…	87
KEGG	hsa04110	Cell cycle	0.031182	127/8191	3.14e-15	2.62e-13	1.75e-13	CDK2/HDAC1/GADD45A/PCNA/WEE1/CCNA2/MCM3/CCNB1/TGFB2/MCM6/CDK1/CCNB2/BUB1/CDKN2C/CDC6/TTK/CDC20/RB1/CHEK2/MAD2L1/CDK7/PTTG1/CHEK1/CDC7/TGFB3/ORC1/BUB1B/DBF4/MCM5/MCM2/E2F4/TGFB1/SKP2/E2F3/ANAPC10/HDAC2/CUL1/PLK1/SMAD2/CDC25C/PRKDC/ORC6/CDC27/CCNE2/CDC25B/YWHAZ/CDC45/MCM4/ESPL1/CDK6/CDK4/CDC23/CDC26/E2F1/MAD2L2/ABL1/ANAPC4/E2F2/BUB3/TP53/YWHAQ/ATR/ANAPC7/ANAPC16/CDKN1A/GADD45B/CDC25A/STAG1/YWHAB/E2…	86
KEGG	hsa05202	Transcriptional misregulation in cancer	0.0304569	193/8191	0.0024964	0.0112338	0.00752827	ETV6/PLAU/HDAC1/BAK1/GADD45A/BCL2A1/NFKB1/CD40/CCNA2/PLAT/RUNX1/CD86/BIRC2/TGFBR2/CD14/PBX3/CDKN2C/MMP9/DDX5/MITF/SS18/FLI1/IGFBP3/NGFR/DUSP6/BAX/IL2RB/ATF1/CEBPB/ELK4/LMO2/SPI1/KLF3/HHEX/HDAC2/BIRC3/SP1/DDB2/RUNX2/COMMD3-BMI1/PDGFA/BMP2K/HOXA10/JUP/TCF3/TFE3/IL6/GZMB/NFKBIZ/ITGAM/DDIT3/FCGR1A/FUT8/BMI1/KDM6A/MEN1/MAX/MAF/TP53/MLF1/RELA/MEIS1/BCL6/RARA/CDKN1A/GADD45B/PML/CSF1R/SIX1/ETV5/CEBPA/PRO…	84
KEGG	hsa04062	Chemokine signaling pathway	0.0286439	192/8191	0.0171709	0.0544561	0.0364935	GNG12/CDC42/RAP1A/LYN/GNAI3/CCR1/RAC2/NRAS/RAP1B/SHC1/STAT3/GNG5/NFKB1/HCK/CXCR4/STAT1/CCR5/CCL2/RHOA/CXCL10/GNAI2/DOCK2/CCL5/GNG10/PXN/PLCG2/PRKACA/PIK3R6/CXCL16/PIK3R5/CXCL9/GRK5/NFKBIB/ADCY3/FGR/STAT2/VAV1/GNGT2/NCF1/GRB2/PIK3CD/AKT2/AKT1/GNB1/WAS/ROCK1/GNG11/CRK/IKBKB/PREX1/JAK3/RAF1/CCL26/CCL20/PRKCD/ARRB2/VAV2/CCL8/CXCL11/VAV3/RELA/CHUK/CXCL12/PLCB2/CCL18/RAC1/GNB2/PLCG1/CXCL1/GNB4/NFKBIA/P…	79
KEGG	hsa04120	Ubiquitin mediated proteolysis	0.0264685	142/8191	8.45e-06	8.28e-05	5.55e-05	UBE2A/SOCS3/UBE2D3/BIRC2/UBE2K/BRCA1/UBE2Z/UBE2C/CDC20/CUL4A/UBE3C/UBE2I/SMURF1/FBXO4/UBA3/UBE2N/UBE2J1/UBA2/SKP2/RNF7/ANAPC10/BIRC3/UBE2F/CUL1/TRAF6/RHOBTB1/SAE1/DDB2/UBE2D1/UBE2B/UBE2D2/UBE2L6/UBA6/UBE2Q1/SOCS1/UBE2E1/MAP3K1/PIAS3/CDC27/UBE2J2/UBE2S/CUL4B/UBE4B/CDC23/UBE2H/CDC26/UBE2E3/ANAPC4/NEDD4/WWP1/ANAPC7/ANAPC16/CUL3/KLHL13/SIAH1/PML/UBA52/UBE2L3/RCHY1/RBX1/UBC/CDC16/UBE2R2/ANAPC13/UBE2G2…	73
KEGG	hsa04210	Apoptosis	0.0250181	136/8191	2.61e-05	0.000197445	0.000132316	CTSC/FADD/CASP6/CASP8/RIPK1/NRAS/CTSS/FAS/CASP7/TUBA1C/CASP3/MCL1/CTSB/BAK1/CFLAR/GADD45A/BCL2A1/TNFRSF1A/NFKB1/PARP4/CTSZ/BIRC2/ACTG1/CTSL/JUN/DAXX/LMNB1/CSF2RB/CTSK/BAX/PRF1/BIRC5/EIF2AK3/LMNB2/TUBA1B/ACTB/BIRC3/MAP3K14/CTSD/TUBA1A/TNFRSF10B/CASP2/TNFSF10/TRADD/EIF2S1/LMNA/PIK3CD/AKT2/AKT1/CYCS/PTPN13/IKBKB/GZMB/RAF1/DDIT3/ATF4/TP53/FOS/RELA/CHUK/AIFM1/PARP1/GADD45B/TUBA8/NFKBIA/CTSH/CTSO/GADD4…	69
KEGG	hsa04670	Leukocyte transendothelial migration	0.0217549	114/8191	2.1e-05	0.000163002	0.000109235	ITGB1/MSN/MYL12A/VASP/CDC42/RAP1A/GNAI3/RAC2/RAP1B/ACTN1/ACTN4/VCL/CXCR4/CTNNA1/NCF2/MYL9/ACTG1/RHOA/MMP9/CYBB/ICAM1/NCF4/JAM3/MYL12B/GNAI2/MMP2/CTNNB1/ITGA4/MAPK14/ITGB2/PXN/PLCG2/RHOH/CDH5/ACTB/CLDN7/ESAM/VCAM1/VAV1/ITGAL/NCF1/MAPK13/CYBA/CD99/PIK3CD/RASSF5/ROCK1/CTNND1/PRKCG/ITGAM/VAV2/VAV3/CXCL12/RAC1/PLCG1/RAPGEF3/CLDN11/SIPA1/PRKCB/RAPGEF4	60
KEGG	hsa04064	NF-kappa B signaling pathway	0.0213923	104/8191	1.03e-06	1.37e-05	9.16e-06	BCL10/PLAU/LY96/LYN/MYD88/RIPK1/CFLAR/IRAK4/GADD45A/BCL2A1/TNFRSF1A/TICAM2/NFKB1/CD40/LTBR/BIRC2/IL1R1/CD14/ICAM1/TNFAIP3/RELB/BTK/SYK/NFKB2/UBE2I/IRAK1/PLCG2/MAP3K7/TRAF5/DDX58/BIRC3/MAP3K14/TRAF6/MALT1/VCAM1/TRADD/TAB2/TNFSF14/CYLD/TNFSF13B/IKBKB/LCK/BLNK/RELA/CHUK/CXCL12/PARP1/GADD45B/ZAP70/CSNK2A2/PLCG1/CXCL1/IL1B/NFKBIA/CSNK2B/PRKCB/CXCL2/GADD45G/CCL4	59
KEGG	hsa04668	TNF signaling pathway	0.0210297	112/8191	5.31e-05	0.000353852	0.000237132	FADD/CASP8/RIPK1/FAS/CASP7/MMP14/CASP3/IRF1/CFLAR/TNFRSF1A/NFKB1/SOCS3/CREB3L2/MAP2K3/BIRC2/MLKL/CCL2/MAP3K8/MMP9/BCL3/ICAM1/TNFAIP3/JUN/CXCL10/CREB5/CCL5/TNFRSF1B/MAPK14/CEBPB/IL15/MAP3K7/TRAF5/JUNB/BIRC3/MAP3K14/CSF1/LIF/VCAM1/TRADD/RIPK3/MAPK13/IL6/PIK3CD/AKT2/TAB2/AKT1/IKBKB/ATF4/CCL20/FOS/CREB1/RELA/CHUK/CXCL1/ATF6B/IL1B/NFKBIA/CXCL2	58
KEGG	hsa04620	Toll-like receptor signaling pathway	0.0188542	104/8191	0.000394578	0.00211927	0.00142021	SPP1/LY96/FADD/CASP8/MYD88/RIPK1/IRAK4/TLR2/TICAM2/NFKB1/CD40/IFNAR2/TLR1/STAT1/CD86/MAP2K3/CD14/MAP3K8/IKBKE/JUN/CXCL10/TBK1/CTSK/CCL5/MAPK14/IRAK1/IFNAR1/TLR7/MAP3K7/CXCL9/TRAF6/MAPK13/TLR3/IL6/PIK3CD/AKT2/TAB2/AKT1/IKBKB/TLR5/IRF5/FOS/CXCL11/RELA/CHUK/IRF7/RAC1/IL1B/NFKBIA/IRF3/CCL4/CCL3	52
KEGG	hsa05222	Small cell lung cancer	0.0181291	92/8191	3.32e-05	0.0002306	0.000154535	ITGB1/FN1/LAMC1/CDK2/CASP3/BAK1/COL4A1/GADD45A/NFKB1/COL4A2/BIRC2/LAMB1/CKS2/RB1/BAX/ITGA2/ITGAV/SKP2/TRAF5/E2F3/BIRC3/TRAF6/DDB2/LAMA4/LAMA2/PIK3CD/AKT2/AKT1/CCNE2/CYCS/IKBKB/CDK6/CDK4/ITGA3/E2F1/E2F2/MAX/TP53/RELA/CHUK/LAMC3/CDKN1A/GADD45B/LAMB2/NFKBIA/TRAF4/MYC/CDKN2B/LAMA5/GADD45G	50
KEGG	hsa04625	C-type lectin receptor signaling pathway	0.0166788	104/8191	0.0155702	0.0501777	0.0336262	BCL10/CASP8/NRAS/FCER1G/IRF1/CASP1/MAPKAPK2/NFKB1/STAT1/RHOA/CLEC7A/PLK3/BCL3/IKBKE/RELB/JUN/SYK/NFKB2/MAPK14/PLCG2/NFATC2/RRAS/MAP3K14/STAT2/IL10/MALT1/NFATC1/MAPK13/IRF9/IL6/PIK3CD/AKT2/AKT1/EGR2/CYLD/IKBKB/RAF1/PYCARD/PRKCD/RELA/CHUK/IL1B/NFKBIA/MDM2/CALM2/IL17D	46
KEGG	hsa04512	ECM-receptor interaction	0.0163162	88/8191	0.000509155	0.00269125	0.00180352	ITGB1/SPP1/FN1/LAMC1/CD44/ITGA5/COL4A1/COL4A2/ITGA1/COL1A2/TNC/COL1A1/HSPG2/HMMR/IBSP/LAMB1/COL6A2/CD36/ITGA4/SDC1/ITGA2/ITGAV/CD47/COL6A3/LAMA4/COL6A1/LAMA2/THBS1/THBS2/ITGB5/ITGA3/NPNT/VWF/LAMC3/DAG1/TNR/COL9A3/LAMB2/SV2B/AGRN/ITGB4/ITGA7/THBS4/SDC4/LAMA5	45
KEGG	hsa04658	Th1 and Th2 cell differentiation	0.0163162	92/8191	0.00168685	0.00814089	0.00545557	IFNGR2/HLA-DRA/HLA-DMB/CD4/HLA-DPA1/NFKB1/HLA-DMA/STAT1/RUNX3/IL4R/IL2RG/JUN/HLA-DOA/CD3E/MAPK14/IL2RB/HLA-DPB1/NFATC2/DLL4/STAT5A/NOTCH3/IFNGR1/IL2RA/NFKBIB/NFATC1/MAPK13/CD3D/IKBKB/JAK3/HLA-DRB1/HLA-DQA1/LCK/HLA-DQA2/MAF/FOS/RELA/STAT6/CHUK/JAK1/ZAP70/PLCG1/NFKBIA/HLA-DQB1/DLL3/HLA-DRB5	45
KEGG	hsa05212	Pancreatic cancer	0.0159536	76/8191	1.18e-05	0.00010922	7.32e-05	TGFBR1/CDC42/RAC2/STAT3/BAK1/GADD45A/NFKB1/STAT1/TGFBR2/TGFB2/RB1/VEGFA/RAD51/TGFB3/RALA/BAX/TGFB1/RALB/E2F3/SMAD2/DDB2/PIK3CD/AKT2/AKT1/IKBKB/RAF1/CDK6/PLD1/CDK4/RALBP1/RPS6KB1/E2F1/E2F2/TP53/RELA/CHUK/CDKN1A/GADD45B/JAK1/RAC1/ARAF/ARHGEF6/GADD45G/CDKN2A	44
KEGG	hsa04662	B cell receptor signaling pathway	0.0159536	82/8191	0.000144135	0.000827534	0.000554567	BCL10/LYN/RAC2/NRAS/NFKB1/PIK3AP1/FCGR2B/DAPP1/JUN/LILRA6/BTK/SYK/LILRB4/LILRB2/LILRB1/PLCG2/NFATC2/LILRB3/IFITM1/NFKBIB/MALT1/VAV1/PTPN6/NFATC1/RASGRP3/GRB2/PIK3CD/AKT2/AKT1/IKBKB/RAF1/INPPL1/VAV2/BLNK/FOS/VAV3/RELA/CHUK/LILRA2/INPP5D/CD72/RAC1/NFKBIA/PRKCB	44
KEGG	hsa04115	p53 signaling pathway	0.015591	73/8191	8.07e-06	8.14e-05	5.46e-05	CDK2/CASP8/FAS/CASP3/GADD45A/SERPINE1/CCNB1/RRM2/CDK1/CCNB2/STEAP3/CHEK2/IGFBP3/CHEK1/GTSE1/BAX/TP53I3/GORAB/CCNG1/DDB2/PPM1D/SHISA5/TNFRSF10B/EI24/THBS1/CCNE2/CYCS/CDK6/CDK4/SESN2/RRM2B/TP53/ATR/CDKN1A/GADD45B/SIAH1/RCHY1/TP73/SIVA1/RPRM/MDM2/GADD45G/CDKN2A	43
KEGG	hsa05235	PD-L1 expression and PD-1 checkpoint pathway in cancer	0.015591	89/8191	0.00284914	0.0124635	0.00835237	IFNGR2/MYD88/NRAS/STAT3/CD4/TLR2/TICAM2/NFKB1/EML4/STAT1/MAP2K3/BATF/JUN/CD3E/MAPK14/NFATC2/IFNGR1/TRAF6/NFKBIB/PTPN6/NFATC1/MAPK13/CD3D/CD274/HIF1A/PIK3CD/AKT2/AKT1/IKBKB/RAF1/RPS6KB1/LCK/BATF3/FOS/RELA/CHUK/JAK1/ZAP70/CSNK2A2/BATF2/PLCG1/NFKBIA/CSNK2B	43
KEGG	hsa05223	Non-small cell lung cancer	0.0134155	72/8191	0.00138503	0.00688378	0.00461313	NRAS/STAT3/BAK1/GADD45A/EML4/RASSF1/HGF/RB1/BAX/STK4/PLCG2/STAT5A/E2F3/DDB2/GRB2/PIK3CD/AKT2/AKT1/RASSF5/JAK3/PRKCG/RAF1/CDK6/CDK4/E2F1/E2F2/TP53/CDKN1A/GADD45B/PLCG1/MET/KIF5B/ARAF/PRKCB/KIF5A/GADD45G/CDKN2A	37
KEGG	hsa05214	Glioma	0.0134155	75/8191	0.00348785	0.0139934	0.00937761	NRAS/SHC1/BAK1/GADD45A/RB1/BAX/PLCG2/E2F3/PDGFB/DDB2/PDGFA/GRB2/PIK3CD/CAMK2D/AKT2/AKT1/PRKCG/RAF1/CDK6/CDK4/E2F1/E2F2/PDGFRB/TP53/CAMK2A/CDKN1A/GADD45B/CAMK2B/CAMK4/PLCG1/ARAF/CAMK1G/MDM2/PRKCB/CALM2/GADD45G/CDKN2A	37
KEGG	hsa04137	Mitophagy - animal	0.0130529	72/8191	0.00294927	0.0125911	0.00843786	NRAS/USP15/SQSTM1/JUN/MITF/TBK1/EIF2AK3/RRAS/BNIP3L/BECN1/CITED2/SP1/RAB7A/ATG5/TFE3/TAX1BP1/HIF1A/TBC1D15/MFN1/ATF4/E2F1/TP53/RELA/FUNDC1/USP8/UBA52/CSNK2A2/CALCOCO2/UBC/BNIP3/CSNK2B/MAP1LC3B/GABARAP/UBB/RPS27A/TOMM7	36
KEGG	hsa05218	Melanoma	0.0119652	72/8191	0.020969	0.0646545	0.0433278	NRAS/BAK1/GADD45A/HGF/RB1/MITF/BAX/E2F3/PDGFB/DDB2/PDGFA/PIK3CD/AKT2/AKT1/FGFR1/PDGFD/RAF1/CDK6/CDK4/E2F1/E2F2/PDGFRB/TP53/CDKN1A/GADD45B/MET/PDGFC/ARAF/MDM2/FGF17/FGF1/GADD45G/CDKN2A	33
KEGG	hsa05221	Acute myeloid leukemia	0.0116026	67/8191	0.0114453	0.038498	0.0257992	NRAS/STAT3/BCL2A1/PIM1/NFKB1/CCNA2/RUNX1/CD14/DUSP6/SPI1/STAT5A/JUP/GRB2/PIK3CD/AKT2/AKT1/IKBKB/LEF1/RAF1/ITGAM/FCGR1A/RPS6KB1/EIF4EBP1/RELA/CHUK/RARA/PML/CSF1R/CEBPA/ARAF/MYC/ZBTB16	32
KEGG	hsa05211	Renal cell carcinoma	0.0116026	69/8191	0.0188368	0.0586231	0.0392859	CDC42/RAP1A/NRAS/RAP1B/TGFB2/HGF/JUN/VEGFA/TGFB3/TGFB1/PDGFB/TFE3/ARNT/HIF1A/GRB2/PAK2/PIK3CD/PAK4/AKT2/AKT1/CRK/RAF1/ETS1/CDKN1A/PAK3/FH/RAC1/RBX1/PRCC/MET/SLC2A1/ARAF	32
