# Supplementary material for: ARPC5 acts as a potential prognostic biomarker that is associated with cell proliferation, migration and immune infiltrate in gliomas
Source: BMC Cancer. 2023 Oct 3;23:937. doi: 10.1186/s12885-023-11433-w (PMC10548738; doi:10.1186/s12885-023-11433-w)
Supplement: Supplementary file 6 — Supplementary Material 6 [file 12885_2023_11433_MOESM6_ESM.xlsx]

## Sheet: Sheet1
Supplementary Table S2
Hazard Ratio in different dataset.
Cancer	Dataset	Gene	Hazard ratio	HR.95L	HR.95H
GBM	TCGA	ARPC5	3.11401	2.62805	3.68984
GBM	CGGA	ARPC5	1.96291	1.7617	2.1871
